# Supplementary material for: The Genome Sequence of the Anthelmintic-Susceptible New Zealand Haemonchus contortus
Source: Genome Biol Evol. 2019 Jul 2;11(7):1965–70. doi: 10.1093/gbe/evz141 (PMC6644846; doi:10.1093/gbe/evz141)
Supplement: Supplementary_Matrial_evz141 [file supplementary_matrial_evz141.xlsx]

## Sheet: S1
Table S1. Summary of H. contortus NZ_Hco_NP (v1.0) genome project information.
Property	Term
Finishing quality	High-quality draft genome
Libraries used	350 bp paired-end and 20 Kb SMRTbell libraries
Sequencing platforms	Illumina HiSeq2500 and Pacbio SMRT (Sequel)
Fold coverage	150×
Assemblers	SPAdes and NOVOPlasty version 3.0
Gene calling methods	Maker version 2.26
Genbank/INSDC ID	CP035799, CP035800, CP035801, CP035802, CP035803, CP035804, CP035805
Genbank Date of Release	2019-05-14
BIOPROJECT ID	PRJNA517503
BIOSAMPLE ID	SAMN10834694
Source Material Identifier	Haemonchus contortus strain NZ_Hco_NP
Project relevance	Animal endoparasite infecting wild and domesticated ruminants worldwide

## Sheet: S2
Table S2: DNA sequencing read statistics.
Sequencing Platform	Library	Filename Prefix	Estimated Insert Size	Read length	Number of Reads	Total Bases
Illumina HiSeq2500	PE	HcontIlum1	350 bp	101	598711700	60469881700
Pacbio	Sequel	HcontPac2	20 Kb	8938	328750	2938591532
				TOTAL	599040450	63408473232

## Sheet: S3
Table S3: DNA sequencing reads used for genome assembly.
Library	Total Size		Yield (%)	Calculated Insert size
	Raw Reads	Trimmed Reads		Mean	SD
PE	598711700	582137942	0.972318	377 bp	83 bp
Sequel	328750	288089	0.876316
TOTAL	599040450	582426031	0.924317

## Sheet: S4
Table S4: Distribution of genes in H. contortus NZ_Hco_NP (v1.0) assigned with functions.
Database	Category	Number of Genes
	Total Genes	22341
BLAST2GO	Genes with Invertebrate NR BLAST	20876
GO	Genes assigned GO terms	7682
InterProScan	Genes with InterProScan hits	14303
KEGG	Genes assigned K number	4040
	Genes assigned K number and Reactome	2170
PFAM	Genes with PFAM domains	7476
RFAM	Genes with RFAM domains	4050
RefSeq	Genes with Invertebrate RefSeq Protein hits	12357
Uniprot	Genes with SwissProt hits	4808
